# Supplementary material for: When Precision Matters: Bone Marrow Cytology Meets qPCR in a Pilot Study Quantifying Leishmania infantum Load in Dogs
Source: Microorganisms. 2025 Sep 21;13(9):2211. doi: 10.3390/microorganisms13092211 (PMC12472918; doi:10.3390/microorganisms13092211)
Supplement: Supplementary file 1 [file microorganisms-13-02211-s001.zip]

Archive with 1 entries (1 files):
- microorganisms-3758072-supplementary.pdf
